# Supplementary material for: 2-Selenouridine, a Modified Nucleoside of Bacterial tRNAs, Its Reactivity in the Presence of Oxidizing and Reducing Reagents
Source: Int J Mol Sci. 2022 Jul 19;23(14):7973. doi: 10.3390/ijms23147973 (PMC9325004; doi:10.3390/ijms23147973)
Supplement: Supplementary file 1 [file ijms-23-07973-s001.zip]

Archive with 1 entries (1 files):
- ijms-1815039-supplementary.pdf
